# Supplementary material for: Improved Prostate-Specific Membrane Antigen (PSMA) Stimulation Using a Super Additive Effect of Dutasteride and Lovastatin In Vitro
Source: Int J Mol Sci. 2023 Aug 2;24(15):12338. doi: 10.3390/ijms241512338 (PMC10419009; doi:10.3390/ijms241512338)
Supplement: Supplementary file 1 [file ijms-24-12338-s001.zip]

Archive with 1 entries (1 files):
- ijms-2520741-supplementary.pdf
